# Supplementary material for: Cyclic stretch enhances reorientation and differentiation of 3-D culture model of human airway smooth muscle
Source: Biochem Biophys Rep. 2018 Sep 22;16:32–8. doi: 10.1016/j.bbrep.2018.09.003 (PMC6153119; doi:10.1016/j.bbrep.2018.09.003)
Supplement: Supplementary file 3 — Supplementary material [file mmc1.zip]

Archive with 8 entries (8 files):
- coi_disclosure_Asano.pdf
- coi_disclosure_Furuya.pdf
- coi_disclosure_Hasegawa.pdf
- coi_disclosure_Ito.pdf
- coi_disclosure_Morosawa.pdf
- coi_disclosure_Naruse.pdf
- coi_disclosure_Sokabe.pdf
- coi_disclosure_Yamaguchi.pdf
